# Supplementary material for: Engineering Hydrogels with Enhanced Adhesive Strength Through Optimization of Poly(Ethylene Glycol) Molecular Weight
Source: Polymers (Basel). 2025 Feb 23;17(5):589. doi: 10.3390/polym17050589 (PMC11902555; doi:10.3390/polym17050589)
Supplement: Supplementary file 1 [file polymers-17-00589-s001.zip]

Archive with 1 entries (1 files):
- polymers-3467062-supplementary.pdf
